# Supplementary material for: Clinical Characteristics Associated with the PLP-PLS Index, a New Potential Metric to Phenotype Phantom Limb Pain
Source: Biomedicines. 2024 Sep 6;12(9):2035. doi: 10.3390/biomedicines12092035 (PMC11429012; doi:10.3390/biomedicines12092035)
Supplement: Supplementary file 1 [file biomedicines-12-02035-s001.zip]

Archive with 1 entries (1 files):
- biomedicines-3110639-supplementary.pdf
